# Supplementary material for: Migration motives and integration of international human resources of health in the United Kingdom: systematic review and meta-synthesis of qualitative studies using framework analysis
Source: Hum Resour Health. 2018 Jun 27;16:27. doi: 10.1186/s12960-018-0293-9 (PMC6020357; doi:10.1186/s12960-018-0293-9)
Supplement: Supplementary file 3 — Quality scoring summary. (XLSX 34 kb) [file 12960_2018_293_MOESM3_ESM.xlsx]

## Sheet: Sheet1
Publication	Sample characteristics	Research design	Quality assessment		Outcome 1: Migration motives	Outcome 2: Facilitatiors and barriers of integration
First author year	Setting Population type n=population size Type of sampling	Type Intervention Data collection Analysis Bias	CCAT Score -/40 Scored by LSD	CCAT Score -/40 Scored by DRR	Annotated qualitative summary	Annotated qualitative summary
Adikari R 2015	Female Nepali nurses in care homes snowball sampling n= 21	Sociology study - QL ethnography Interviews in nepali and english Snowball sampling through existing networks	19		case study: an ICC/CCU nurse moved to UK to work in advanced british hospital with latest technology. Another nurse was expecting good work in a big hospital, luxurious place to live, good salary and all computerised. International recruiters painted a different picture of working in UK compared to the reality experienced by the nurses. Reading latest journals, publishing advances in nursing in U…	Adaptation work for 1 yr in private nursing home to get registration and PIN number. After registering, still couldn't work in NHS as needed work permit. Lack of jobs in England, resulted in finding job in a nursing home in scotland. Found the work slow and further away from the ICU work she was doing. Felt she had lost all her confidence and felt trapped in elderly care sector. No exposure to cl…
Legido-Quigley H 2015	NHS hsopital and outside Doctors EU n=23 Snowball and convenience sampling	QL. Semistructured interviews between 2011 july - jan 2013, sampling stragtegy and rationale explained well. Interpretive approach and thematic analysis with Nvivo	31		EU doctors migrated to Advance knowledge both in terms of training and experience, Improve english, because of english, personal reasons, financial gain(minority), to escape heirarchy of source country system, lack of training in source country,	Process of registration and getting job: mostly was easy, getting translations from source country was a problem for few. Expectation that GMC will help or provide info about jobs was misplaced. Registration fees was high for some. Easier to get into hospital jobs than as GP where the procedure was more stringent. employers were uncertain what was needed . Docs in hospitals were more satsified wi…
Snelgrove H 2015	NHS hospital London Doctors EEA trained anesthetists n= 8 Opportunistic sampling M=4, F=4	QL interviews. IPA design. Interviews filmed and audio recorded. Semi-structured. 60 mins. Transcribed interviews were sent to interviewees for validation. Grounded theory.	37	35	Not reported	Based on socio-cultural theories of learning to get insights into how to support IMGs. The theories are from Vygotsky, Harre', Edwards. The model suggestes that in the process of learning and identity development individuals move from 1-4 stages. The main themes 1. Crossing borders and acclimatisation: sub themes Formal and extended induction process, language and communication, 2. Patterns of pa…
Wojczewski S 2015	Part of a larger study involving 5 destination countries including UK Female doctors, nurses including midwives n=34 21 nurses, 13 docs Mixed sampling based on country	QL semistructured interviews between july 2011-april 2012. Framework analysis. Coding based on GCC framework and inductive codes emerged May have selection bias and recall bias	36		Explores the experiences of highskilled female African migrant health workers.3 main R questions.1. personal experiences and reasons for migration, 2. continued links with source countries, 3. future plans of migration. Highlights the issue of global migration from south to north and the more migrants being women. Outcomes were worse for women migrant physicians Based on the Global Care Chain res…	Theme 1: migration and impact on women's career:A. Temporary inability to work, deskilling and devaluation. (redomestication) and how work was important for identity. B.While at work inability to use all their skills due to system barrier. C. Permanent change of career path in IMGs due to bureaucratic challenges for non EU citizens. Nurses always found job after short,medium wait, but IMGs more l…
Hatzidimitriadou E 2014	Doctors and nurses in London - with or without employment, regufee, asylum seekers n=5 doctors+5nurses Purposive sample , M= 4 doc and 1 Nurse, F= 1 doc and 4 Nurse	Indepth QJ interviews lasting 1.5 hrs, thematic analysis, Nvivo used and theoritcal framework of Cultural health capital used	27	27	Not an objective of the paper	Frame work of CHC (Shim 2010) is used. Basic themes: the process of accreditation and its dependence on migration status. This was straightforward for EU. Pace of recruitment based on migration status. Organising themes: refer to aspects of CHC such as health literacy (improved by training and self awareness), sensitivity to interpersonal dynamics and ability to adapt one's interactional styles (…
Likupe G 2013	Based in 4 NHS trusts in NE England Nurses from sub-Saharan Africa n=30 Purposive sampling Duration in UK 2-5 yrs. 26 women and 4 men. Restricted to black African nurses from sub saharan Africa	QL 15 Semi-structured interviews and 4 focus group discussions Thematic analysis Bias acknowledged	30		Pull factors: Better pay, better working conditions, standards of nursing and better quality of life, same language, ease and availability of jobs, means to change personal circumstances. similarities in language and education between former colonies helped Push factors: lack of professional development and support from managers in source country, poor health care systems. Macro factors like the …	Not reported
Zander B 2012	328 hospitals across 17 EU countries Nurses Two EU projects funded through the Seventh Framework Programme, the PROMeTHEUS and RN4Cast databases used. Have taken into account the gender in participants and calculations adjusted for gender.	Mixed methods Multivariate data analysis and descriptive statistics used to illustrate comparisons. Study involved one online survey, 2 focus groups, 20 interviews with nurses of varius nationalties to provide information motives for nurses to migrate to and from Germany, UK destination country	36	36	Push factors: High workload, limited decision making power, low recognition, lack of collaboration between nurses and physicians, poor working environment, low remuneration, poor advanced training opportunity were factors resulting the nurses leaving Germany to destination countries. Decision making power and remuneration was not statistically significant in the mixed study. Push factors to migra…	Language skills, recognition of qualifications, nursing tasks and different responsibilites impacted job satisfaction. Mismatch of expectations from managers and the trainining they were prepared to offer the nurses resulted in rating poor advanced training by migrant nurses. Patient to nurse ratio impacted on the nurses exhaustion UK 1:8 and Germany 1:10. Finding the link between factors that af…
Ognyanova D 2012	PROMeTHEUS project – migration of health professionals (doctors, nurses and dentists) in Europe pre and post 2004 and 2007 scale trends and direction. No gender indication	Mixed methods Two methodologies 1.Secondary data from 34 countries from registries of national authority, professional bodies, labour market statistics, census data, work permit data and other. 2. 17 in-depth country case studies to triangulation to enhance data validity and qualitatively assess the effects of EU enlargement on health workforce mobility.	29		Main push and pull factor: Income gap Limitations on secondary data – not complete in terms of dentists and nurses, data recorded on foreign nationals were country of birth, training and nationality each of which had limitations, data does not give indication if all registered are active, data is head count and not FT equivalent. Migration of doctors and dentist has doubled from EU12 countries to…	Barriers: Work permit needed which was time consuming, costly and not always granted. Work recognition restrictions even inside EU by many countries. This has led to gray market esp in care homes, contractual arrangements as "delegated" carers, work for a short time but get paid in home country. Or register as self employed. The nature of work of migrants changes as it changes from regular employ…
Slowther A 2012	Doctors attending training or induction programmes. From 14 source countries, EEA, non EEA n=26 , M= 15, F=11 Purposive sample from questionnaire sample and convenience from refugee group	QL - 3 parts Questionnaire survey postal + electonic, Semi-structured interviews, 2 focus groups, Interviews with stakeholders. Thematic analysis. Poor response to survey and participant bias acknowledged	32		Not reported	Explored issues of how doctors handled ethical issues including end of life care, capacity and consent and refusal of treatment, confidentiality, family involvement in decision making, relationships with colleagues, dealing with poor practice concerns along with specific case related issues. NVIVO soft ware used. Main themes identified were: Working in an unfamiliar world: Processess and policies…
Alexis O 2011	Female Neonatal nurses from 2 hospitals in London n=13 Purposive sample, Working minimum 1 yr but no more than 10 years. Age 24-55.	QL phenomenology, semistructured interviews , gender bias. In-depth open ended interviews. Colaizzi's analytical framework for data analysis. Bias acknowledged and measures taken	28	28	Wanting to achieve a higher degree	Support mechanisms: Confidence came back as there was support in the unit the nurse worked at. Others found it stressful as felt they were watched all the time, but no one came to support them or mentor them. It was felt that the UK counterparts were not prepared for the ITNs and were at a loss to know how to ussport them. ITNs themeselves relied on their own network to support eachother and felt…
Allan H 2010	NHS England Nurses n=130 out of which 93 OTNs, 24 National Managers, 13 local managers	Ethnographic interpretative study Mixed methods Semi-structured interviews Collaborative coding	34			Cultural differences affecting mentoring and learning were explored. Barrier to integration: No preparation by managers and employers to understand ITNs. Application of one size fits all mentorship programme, concerns that skills learnt abroad are not fit for UK standards, Need to nurse the British Way - ethnocentric outlook, bullying and discrimination practices at work place. Culturally biased …
Allan HT 2009	NHS England Nurses n=3 Purposive sample from a larger study. All female	QL semistructured interviews of 3 case studies Thematic analysis	31		Not reported	Two types of discrimination were experienced. Overt - open racism, xenophobia, deliberate strategies to exclude or harm, indirect dicrimination - organisational cultures, social structures, unconscious bias. Authors explored the concept of racist bullying. Four themes from analysis were abusive power relationships (evidenced by poor communication, instigating other team members against the person…
Illing J 2009	Transition to work as F1 trainee doctors (EU and non EU) in two UK Foundation Schools n= 66, follow up at 4 months n=56, follow up at 12 months n=32, UK control n= 480, F=29, M=37 in primary sample	Mixed method approach. 1.Cohort Questionnaire - 53 items with likert answers of prepared and not prepared at all 2. Questionnaire to clinical teams(19 responses) who worked with IMGs 37 items, same scale 3. Pilot interviews n=5 IMG 4. Telephone interviews. Self reported data on procedures was also collected. QL analysis through grounded theory approach	36	34	Professional reasons: reputation and esteem of the NHS, undergrad training modelled on British system and seen as natural progression, guarantee to two yr training programme, intentions to remain after training varied. Others personal reasons	Main issue of overrepresentation of IMGs at Fitness to practice prompted this study. Questionnaire surveys showed that IMG scored more on preparedness to simple and complex clinical procedures, scored less than UK grads on questions related to mental health, holistic care, psychological/sociological factors in health and death certification. Clinical teams working with both groups perceived most …
Buchan J 2008	Doctors & Nurses Migration to UK perspective to 2006 OECD health paper Acknowledged	Mixed methods Secondary data	20		Policy of active recruitment was a driver to migration of doctors and nurses to UK, to achieve government set targets for staffing the NHS	Main barriers for integration of international recruits (institute of public policy research) are identified as language barriers, recognition of qualifications, training provision, discrimination. Discrimination exists in employment of migrant workers due to the stigma attached to migrant health workers especially asylum seekers and refugees Active international recruitment needs to be carefully…
Aboderin I 2007	Nigerian trained nurses in nursing homes and sample in Nigeria. Group 1 n=25, Group 2 n=7	QL Exploratory study on migration motives. Phase 1 indepth interivew in UK and phase 2 in Ibadan. No separate reporting of data for group 1 and 2	26	26	Discussion on local and global values. Economic downturn in Nigeria, devaluing of the Naira and decline in nurses market situation. Financial motive. Most nurses were well off or led priveleged life compared to the rest of the population and there was desire to have better status or life. Power of exchange rate as they intended to live well in their home countries than in the UK. Other push facto…	Barriers were unable to progress in career and stuck in nursing homes, loss of professional status. Non recognition of their nursing degrees and not allowed to practice their clinical skills led to deskilling and devaluation. Perceived loss of social status when branded as economic migrants by English colleagues
Alexis O 2007	NHS south of England Overseas black and ethnic minority nurses in the NHS represented from Asia, Africa and the Caribbean. Purposive sampling, n= 24 No gender acknowledged	QL phenomenological study, 4 focus groups of 6 participants, semistructured interviews. Worked in the NHS minimum 1 yr, avg 3 yrs. Sample questions: How important is migrating to the UK for you? What factors might impact your working lives in the NHS? How important to you is preparation for a new culture and why?	33		Not reported directly but ability to support immediate and extended families was mentioned as one benefit of working in UK. Experiencing British culture.	6 themes evolved. Devaluation process – mistrust, being watched all the time, low self esteem and loss of self confidence Concept of self blame- internalizing the problems and blaming it on ones race/colour. Discrimination and lack of equal opportunity – overt and covert discrimination, being passed over for promotions, excluded from training. Concept of invisibility: to both the managers and pts…
Firmstone VR 2007	Pre registration training programme in Dental practices England Selection by National Advice Centre for Postgrad Dental Education Dentists n=5, patients n= 15, Staff n=27, no gender mentioned	Mixed method To evaluate a pilot scheme (started between feb and May 2005) offering temporary registration with the GDC for upto 6 months in primary care for IDGs studying for IQE Part C exam. Interviews and survey, mixed method. Small sample. Thematic analysis.	26		Not reported	Four themes were identified: Features of the pilot sites, supervision and support, benefits, patient and staff feedback. Pilot site difficulties for both supervisors and trainees listed. Benefits was better understanding of how clinical work is done in the UK, understanding the system, clinical goverance like cross infection, health and safety , record keeping , radiography, IT skills. Additional…
Henry L 2007	Ghanian nurses working in the NHS in England. n=20, triangulated with sample from Ghana n= 40, included doctors, nurses and student nurses. Purposive sampling through associations, networks, no gender aknowledgement	QL study with semistructued interviews in UK, interviews, focus groups and observation in Ghana. Formed part of the REOH project. Selection bias acknowledged	27		Not reported	Career progression analysed. Interviews had 4 parts, personal details, key events , equal opportunities, social networks. Main barriers were not understanding the promotion process in the NHS, cultural differences, lack of the correct type of support in CV writing, interview performance. Most spoke english but felt that they didnt know how to sell themselves or use the correct buzz words that wou…
Kangasniemi M 2007	Overseas non EEA doctors working in UK in 2002 n=137 Web and postal based survey by open university centre for Med education. No reporting on gender	Mixed method reporting on QL data. Aim to test the hypothesis that brain drain is beneficial to the source countries by suggesting that migrants entered medical education with the intention of migration and that they were not screened strongly by the host country. Two data set of surveys of doctors in 2002, before changes in the training system(2005) and changes in immigration (2006) were introdu…	21	20	Motivation for migration: Advancing career(0.88 India), financial advantage, lack of language difficulty. In the small survey, career concerns were more important, departmental connection, personal, other. The overseas doctors were willing to take the financial risk. Enterpreneurial personalities, urban educated and working before migrating, This could be corerelated with professional competence …	Not reported
Larsen JA 2007	NHS England Nurses n=2 Snowballing	QL - Secondary Data drawn from data collected for more wider REOH(Researching equal opportunities for oversears trained nurses and other healthcare professionals) study. Interview data with life grid. Existential phenomenological analysis of the interviews.	27		Not reported	Discrimination exists in the UK healthcare sector. One person responded by consciously not accepting the possibility and worked harder to achieve career progression, while the other accepted it as part of life and gave up hope of career progression and substituted it with family needs and finding a comfortable position. Factors that may influence (enhance or decrease) the embodiment of discrimina…
O'Brien T 2007	Overseas trained nurses working in 3 NW NHS hospitals Funding ESRC Random Sampling: Nurses n= 40, Head nurses n=15, Managers n=8, no gender acknowledgment	Mixed method Total 63 semi-structured interviews Supplemented with observation on the ward, analysis of data from hospital data, government data and national census. Data analysis not clear	25			Thematic analysis of the interviews revealed that deskilling emerged strongly in every case. They had high levels of techinical skills but lacked practical experience of direct care of patients which involved washing, toileting and feeding. Direct care is delegated to patients' relatives or non nurses in some of the countries where these ITNs were recruited from. The difference in the nursing rol…
Buchan J 2006	London based members of RCN of less than 2 yrs duration, overseas nurses n=1000	Questionnaire survey postal.. Oct - dec 2004. n=1000, Response rate 40%. Sec data from registration details on NMC was analysed.	27		Recruitment agency was involved in 2/3rds of the nurses involved suggesting active recruitment. 2004/5 4 important source countries were India, Phillippines, South Africa and Australia. Personal factors were strong for ITNs from Australia, SA. Professional factors were largest for those from asia, Finance and personal was strong for phillipines. Overall reasons were personal, professional, financ…	Proportionately there was higher number of Male ITNs compared to UK profile. Age: Asian nurses were older than those from NZ or Australia. Majority are from English speaking countries of the commonwealth. 24% had their spouse living in home country, 39% had children living in home country. 72% of ITNs had to pay the recruitment company inaddition to registration, travel costs. Most from Aus,NZ,US…
Smith PA 2006	Overseas nurses Sample of nurses, midwives, doctors, physiotherapists and other professional groups. Regions covered: Northern England, Southeast England, London, Wales and Ghana. n=93, M=27, F=66	Qualitative study 1.93 in-depth semistructured interviews 2.Interviews with national and local stakeholders and case studies involving UK employers in the NHS and independent sectors 3. Case study fieldwork in one Diaspora community Interpretive Phenomenological Approach	39		3 interrelated reasons: Material advancement, professional space, personal development and other personal issues. Material advancement was perceived differently by different groups. Long term asset building at home, better life here or better life at source country. Professionnal space linked with access to training and education, access to improved resources, modern equipment and healthcare prac…	Overseas nurses’ (ON) skills and experiences are not recognised. The mentoring and adaptation programmes were inflexible. Lack of recognition of skills led to undergrading and deskilling and skills waste.International recruitment has shifted to commercial sector from NHS resulting in more breeches of the DoH ethical recruitment guidelines. There is increased segmentation and hierarchy of nursing …
Matiti M 2005	Overseas nurses in NHS Trent region in 2003 n=12 (7 female, 5 male)	QL phenomenological study, semistructured interviews. Worked in the NHS 9 months to 2 yrs. Interviews in work place and home. Colaizzi's 7 steps followed. Participants were from Mauritius, Phillipines, India and Nigeria.	37		Not reported	Culutural adaptation was facilitated by preparation in their country of origin, the quality of induction programme in the UK, language issues like accent and life outside work. The study divided the cultures experienced by ITNs as primary culture (how they socialised with family) and secondary culture (socialisation in the professional life). Language: Problems with colloquial english and accent …
Taylor B 2005	Overseas nurses in Oxfordshire. 4 different hospitals. n=11	QL constructivist methodology with Interpretive phenomenolgical approach. Participant observation was used as a primary method. Observation was done on a hospital ward over 8 wk period. 13 eight hr shifts + 3 shifts on another ward. One focus group of 4 nurses followed by two interviews. Inductive data analysis	36	38	Not reported	6 themes. Communication: use of english, allowances made (speaking slowly or repeating or raising the voce or completing the sentence), changing perspective that it is ok to voice your opinion. Differences in the nurse's role: care responsibility care of the older person (role of family in some socieities), spirtiual care,autonomy, acquistion of new skills (discharge planning, budget management, …
Winkelmann-Gleed A 2005	Overseas nurses in 5 London based NHS hospitals n=140 for survey, n= 22 for QL study, M=2, F=20	Mixed method. Quantitative survey (RR 38%) and semistructured interviews, Follow up interviews n=7 to examine progression towards integration. Access through a refugee organisation.	24		Not reported	Three themes are described in results. Perceptions of migrants and migration: Hurtful comments about the ITNs nationality by patients. Migrants view on who should migrate was varied. English language worked in many ways. Multi language skills of the ITNs was useful, use of language led to misunderstanding. Their own cultural barriers regarding mixed wards, unprofessional behaviour of some migrant…
Ballard KD 2004	French GP doctors on induction programmes in UK n=31, Male19, F=12 Sample from 5 consecutive induction programmes between 2001-2003	QL Semistructured interviews. To investigate the motivations and expectations of French GPs migrating to work in general practices in London. Interviews conducted at the end of the induction programme. Topic guide revised throughout the interviewing process. Analysis with ATLAS/Ti 4.1 software	36		Factors contributing to the process of migration were indentified and divided as follows 1.Instigating factors a.Personal factors : desire for life change and experience a different culture, generally desire to remain to 1-2 yrs. One third of the subjects were ethnic minority group and wanted to live and work in a more racially tolerant environment than France b.Professional factors: working hour…	A third of the participants were from ethnic minorities and wanted to leave France and settle in UK due to social reasons, discrimination.
Gerrish K 2004	Adaptation programme for Overseas nurses Sample n= 17 includes overseas female nurses working in a large acute NHS trust	QL Pluralistic evaluation model. To evaluate an adaptation programme for integration of overseas registered nurses. 12 weeks. Focus group, individual in-depth interviews over 12 months. Overall success measured by criteria of success identified by various stakeholders.	37		Not reported	Five interpretation of success of the programme were drawn. They were gaining professional registration, fitness for practice, reducing the nurse vacancy, equality of opportunity, promoting an organisational culture that values diversity. The ITNs were limited by NMC scope of practice and their skills were not utilized for the full benefit of the patients. They had the skills of senior nurses but…
Withers J 2003	ITN from Phillipines in Oxford NHS hospitals. n= 120 questionnaire, 8 semistructured interviews, GENDER of those interviews not reported	Interpretative qualitative study. Two methods of data collection. Questionnaire with 5 sections. 41% response rate. Second through 8 semistrucured interviews. Opt in option on questionnaire may have resulted in selection bias.	29		119 reasons were given for migration to Oxford. Main categories were Professional development: experiencing different nursing care, change of working environment (96%), Financial remuneration: better standard of living, sending money home (80%), Experience of living in oxford/uk (20%), Travel/adventure/leisure (51%), Kinship/family 7%.	Integration is described with Pileete's 1989 cultural framework. Acquaintance phase: Participants wexpressed high levels of anxiety before arriving to UK. Finanfical difficulties for paper processing, unfavourable weather. " I need to adjust to the culture. You have a different culture. It takes time... I'm not putting it as a bad experience but a learning experience". Difference in relationship …
Royal College of Nursing IPSOS MORI 2002	ITNs through RCN database, 1119 responded (35%RR), most 93% were from England, no refernce to gender	Survey with QL aspects, postal and self administered	21		Not reported	Intention to stay - 51% more than 5 yrs, 30% undecided, 5% wanted to stay 2 or less yrs. Nursing exp -85% had more than 5 yrs exp, 18% had more than 20yrs exp, Payment - 1 in 3 paid for air fares, commision after securing work(13%) education and training (11%), introductory fees (11%) and information pack (7%) 37% of the phillipino nurses had to pay a commision and for half of them it was bet £50…
Robinson V 2000	Indian doctors working in medium sized district general hospital n=9 All 12 Indian trained doctors in the hospital were invited and 9 consented , gender not mentioned	Qualitative sociological case study of Indian doctors in UK Each of the 9 participants were interviewed three times -to acquire factual material, to understand the material at the discursive and practical consciousness	24		Two migration concepts identified: 1. Colonial ties and the tradition of migration from India to Britain, established migration network 2. Notion of Izzet: family pride tradition, marriage	Two concepts of integration identified: 1.. Racism in health service: a. Indian doctors were less successful in penetrating upper grades, b. had decreased job satisfaction as there was no career progression, c. were concentrated in specialities not wanted by the white doctors like geriatrics and psychiatry d. were more likely to work in areas where local graduates will not. 2. Hope for better fut…
